# Supplementary material for: Carnivore Translocations and Conservation: Insights from Population Models and Field Data for Fishers (Martes pennanti)
Source: PLoS One. 2012 Mar 27;7(3):e32726. doi: 10.1371/journal.pone.0032726 (PMC3314015; doi:10.1371/journal.pone.0032726)
Supplement: Program File S1 — A program file created for our VORTEX simulations is included as supplemental information to interested readers (Program File S1.vpj). (VPJ) [file pone.0032726.s002.vpj]

# VPSIG9.42    Do not remove or modify this line, otherwise this file will not be recognized as a vortex project file


[General Project Information]
ProjectTitle="Base1000"                           # Project Title
ProjectPath="C�\Critter Data and Images\Fisher\Fisher-Vortex" # Project Working Path
ProjectNotes=Empty
Users={"Roger"}
NumScene="10"                                     # Number of Scenarios (Do not modify !!!)
SpecialOptions0="0"                               # Show Symbols option
SpecialOptions1="0"                               # Translocate option
SpecialOptions1txt=Empty                          # Translocate option
SpecialOptions2="0"                               # Exclude last pop option
SpecialOptions3="0"                               # No dispersal into saturated pop option
SpecialOptions4="0"                               # Extinction = Decline option
SpecialOptions5="0"                               # Output all animals option
SpecialOptions6="0"                               # Census file option
SpecialOptions6txt=Empty                          # Census file option
SpecialOptions7="0"                               # GenePop option
SpecialOptions8="0"                               # Clear Lines option
SpecialOptions9="0"                               # Allele Frequencies option
SpecialOptionsLoci=Empty                          # Neutral Loci option
SpecialOptionsUndoc=Empty                         # Undocumented options
SpecialOptions10="0"                              # Inbreeding avoidance option
SpecialOptions10txt=Empty                         # Inbreeding avoidance option

[Project Report]
ReportLocation="Base1000_report.rtf"              # File path of the report

[1 Scenario Notes]
ScenarioNotes={Empty;Empty;Empty;Empty;Empty;Empty;Empty;Empty: Empty;Empty;Empty;Empty;Empty;Empty;Empty;Empty: Empty;Empty;Empty;Empty;Empty;Empty;Empty;Empty: Empty;Empty;Empty;Empty;Empty;Empty;Empty;Empty: Empty;Empty;Empty;Empty;Empty;Empty;Empty;Empty: Empty;Empty;Empty;Empty;Empty;Empty;Empty;Empty: Empty;Empty;Empty;Empty;Empty;Empty;Empty;Empty: Empty;Empty;Empty;Empty;Empty;Empty;Empty;Empty: Empty;Empty;Empty;Empty;Empty;Empty;Empty;Empty: Empty;Empty;Empty;Empty;Empty;Empty;Empty;Empty: Empty;Empty;Empty;Empty;Empty;Empty;Empty;Empty: Empty;Empty;Empty;Empty;Empty;Empty;Empty;Empty: Empty;Empty;Empty;Empty;Empty;Empty;Empty;Empty} # Scenario Notes in RTF format

[1 Simulation Settings]
ScenarioName="Baseline pop=1000"                  # Scenario name
NumIter="100"                                     # Number of iterations/simulations
NumYears="100"                                    # Number of years
ExtinctDef0="True"                                # Extinction definition 0 (one of ExtinctDef0 and ExtinctDef1 *must* be FALSE and the other must be TRUE)
ExtinctDef1="False"                               # Extinction definition 1
CriticalSize="30000"                              # Critical size
NumPop="1"                                        # Number of populations

[1 Species Description]
InbreedDepress="1"                                # Inbreeding depression?
LethalEquiv="3.14"                                # Lethal equivalents
PercentLethal="50"                                # Percent due to recessive lethals
EVConcord="1"                                     # EV concordance?
NumCatast="2"                                     # Number of types of catastrophes
EV="0.5"                                          # EV Correlation
DispYoung="1"                                     # Lower age for dispersal
DispOld="5"                                       # Upper age for dispersal
DispFemales="1"                                   # Females disperse?
DispMales="1"                                     # Males disperse?
PercentDispSurvive="50"                           # % survival of dispersers
DensDispersal=Empty                               # Minimum density for dispersal

[1 Population Labels]
NumPopStateVars="0"                               # Num Population State Vars?
PopLabels={"Population 1"}                        # Population Labels
OutbreakModelLink="0"                             # Link to Outbreak?
OutbreakFileLink=Empty                            # Outbreak project file
SpatialModelLink="0"                              # Link to Spatial?
SpatialFileLink=Empty                             # Spatial project file
SpatialSteps="0"                                  # Num Spatial steps
NumIndivStateVars="0"                             # Num Individual State Vars?
IndivStateVars={Empty;Empty;Empty;Empty}          # Individual State Vars
NumMetaModelLinks="0"                             # Num Meta Model Links?
OtherMetaModels={Empty;Empty;Empty}               # Other Meta Models

[1 Dispersal Rates]
DispRates={"100";Empty: Empty;"100"}              # Dispersal rates

[1 Reproductive System]
Monogamous="False"                                # Monogamous?
Polygamous="True"                                 # Polygamous?
Hermaphroditic="False"                            # Hermaphroditic?
LTMonogamous="False"                              # Long Term Monogamous?
LTPolygamous="False"                              # Long Term Polygamous?
AgeReproF="2"                                     # Age of first reproduction for females
AgeReproM="3"                                     # Age of first reproduction for males
AgeRepro="10"                                     # Maximum age of reproduction
MaxProgeny="4"                                    # Maximum number progeny per year
SexRatio="50"                                     # Sex Ratio
ReproSys={"True": "100": "70": ".1": "16"}        # Density dependent reproduction

[1 Reproductive Rates]
RepRates1={"=(100-((100-70)*((N/K)^16)))*(N/(.1+N))": "10"} # % Adult Females Breeding / EV in % Breeding
UseMean0="True"                                   # Use mean and SD?
UseMean1="False"                                  # Use mean and SD?
RepRates2={"2.5": "1"}                            # Mean/Standard Deviation
RepRates3={Empty: Empty: Empty: Empty}            # Full specification [1-n Offspring]

[1 Mortality]
MortFemales={"80": "25": "25": "10": "20": "10"}  # Females
MortMales={"80": "25": "25": "10": "20": "10": "20": "10"} # Males

[1 Catastrophes]
CatastropheLabels={"Logging";"Logging"}
Catastrophes1={"Global": "1": "Global": "1"}
Catastrophes2={".5": ".5": ".5": ".75"}

[1 Monopolization]
DegMonop={"58.6": "50": "2.3"}                    # % Males in Breeding Pool / % Males Successfully Siring Offspring / % Mean # Offspring/Successful Sire

[1 Initial Population Size]
StartWith0="True"                                 # Stable age distribution? 0
StartWith1="False"                                # Stable age distribution? 1
InitPopStable={"1000"}                            # Initial population size
InitPopFemale={"97": "77": "67": "56": "49": "41": "35": "30": "26": "22"} # Female ages
InitPopMale={"97": "77": "67": "56": "49": "41": "35": "30": "26": "22"} # Male ages

[1 Carrying Capacity]
CarryingCap1={"2000": "50"}                       # Carrying Capacity (k) / SD in K Due to EV
CarryingCap2={"False": "100": "-1"}               # Trend in K? / Over how many years? / % annual increase decrease?

[1 Harvest]
Harvest={"False": Empty: Empty: Empty: Empty}     # Harvest Population? / First Year of Harvest / Last Year of Harvest / Interval Between Harvests
HarvestF={Empty: Empty}                           # Female harvest [Age 1-n harvested]
HarvestM={Empty: Empty: Empty}                    # Male harvest [Age 1-n harvested]

[1 Supplementation]
Suppl={"False": Empty: Empty: Empty: Empty}       # Supplement Population? / First Year of Supplement / Last Year of Supplement / Interval Between Supplements
SupplF={Empty: Empty}                             # Female Supplement [Age 1-n Supplemented]
SupplM={Empty: Empty: Empty}                      # Male Supplement [Age 1-n Supplemented]

[2 Scenario Notes]
ScenarioNotes={Empty;Empty;Empty;Empty;Empty;Empty;Empty;Empty: Empty;Empty;Empty;Empty;Empty;Empty;Empty;Empty: Empty;Empty;Empty;Empty;Empty;Empty;Empty;Empty: Empty;Empty;Empty;Empty;Empty;Empty;Empty;Empty: Empty;Empty;Empty;Empty;Empty;Empty;Empty;Empty: Empty;Empty;Empty;Empty;Empty;Empty;Empty;Empty: Empty;Empty;Empty;Empty;Empty;Empty;Empty;Empty: Empty;Empty;Empty;Empty;Empty;Empty;Empty;Empty: Empty;Empty;Empty;Empty;Empty;Empty;Empty;Empty: Empty;Empty;Empty;Empty;Empty;Empty;Empty;Empty: Empty;Empty;Empty;Empty;Empty;Empty;Empty;Empty: Empty;Empty;Empty;Empty;Empty;Empty;Empty;Empty: Empty;Empty;Empty;Empty;Empty;Empty;Empty;Empty} # Scenario Notes in RTF format

[2 Simulation Settings]
ScenarioName="Base pop=100 low repro"             # Scenario name
NumIter="100"                                     # Number of iterations/simulations
NumYears="100"                                    # Number of years
ExtinctDef0="True"                                # Extinction definition 0 (one of ExtinctDef0 and ExtinctDef1 *must* be FALSE and the other must be TRUE)
ExtinctDef1="False"                               # Extinction definition 1
CriticalSize="30000"                              # Critical size
NumPop="1"                                        # Number of populations

[2 Species Description]
InbreedDepress="1"                                # Inbreeding depression?
LethalEquiv="3.14"                                # Lethal equivalents
PercentLethal="50"                                # Percent due to recessive lethals
EVConcord="1"                                     # EV concordance?
NumCatast="2"                                     # Number of types of catastrophes
EV="0.5"                                          # EV Correlation
DispYoung="1"                                     # Lower age for dispersal
DispOld="5"                                       # Upper age for dispersal
DispFemales="1"                                   # Females disperse?
DispMales="1"                                     # Males disperse?
PercentDispSurvive="50"                           # % survival of dispersers
DensDispersal=Empty                               # Minimum density for dispersal

[2 Population Labels]
NumPopStateVars="0"                               # Num Population State Vars?
PopLabels={"Population 1"}                        # Population Labels
OutbreakModelLink="0"                             # Link to Outbreak?
OutbreakFileLink=Empty                            # Outbreak project file
SpatialModelLink="0"                              # Link to Spatial?
SpatialFileLink=Empty                             # Spatial project file
SpatialSteps="0"                                  # Num Spatial steps
NumIndivStateVars="0"                             # Num Individual State Vars?
IndivStateVars={Empty;Empty;Empty;Empty}          # Individual State Vars
NumMetaModelLinks="0"                             # Num Meta Model Links?
OtherMetaModels={Empty;Empty;Empty}               # Other Meta Models

[2 Dispersal Rates]
DispRates={"100";Empty: Empty;"100"}              # Dispersal rates

[2 Reproductive System]
Monogamous="False"                                # Monogamous?
Polygamous="True"                                 # Polygamous?
Hermaphroditic="False"                            # Hermaphroditic?
LTMonogamous="False"                              # Long Term Monogamous?
LTPolygamous="False"                              # Long Term Polygamous?
AgeReproF="2"                                     # Age of first reproduction for females
AgeReproM="3"                                     # Age of first reproduction for males
AgeRepro="10"                                     # Maximum age of reproduction
MaxProgeny="4"                                    # Maximum number progeny per year
SexRatio="50"                                     # Sex Ratio
ReproSys={"False": Empty: Empty: Empty: Empty}    # Density dependent reproduction

[2 Reproductive Rates]
RepRates1={"70": "10"}                            # % Adult Females Breeding / EV in % Breeding
UseMean0="True"                                   # Use mean and SD?
UseMean1="False"                                  # Use mean and SD?
RepRates2={"2.5": "1"}                            # Mean/Standard Deviation
RepRates3={Empty: Empty: Empty: Empty}            # Full specification [1-n Offspring]

[2 Mortality]
MortFemales={".67": ".2": ".4": ".2": ".5": ".2"} # Females
MortMales={".67": ".2": ".4": ".2": ".5": ".2": "0": "0"} # Males

[2 Catastrophes]
CatastropheLabels={"Logging";"Logging"}
Catastrophes1={"Global": "1": "Global": "1"}
Catastrophes2={".5": ".5": ".5": ".5"}

[2 Monopolization]
DegMonop={"100": "79.5": "2"}                     # % Males in Breeding Pool / % Males Successfully Siring Offspring / % Mean # Offspring/Successful Sire

[2 Initial Population Size]
StartWith0="True"                                 # Stable age distribution? 0
StartWith1="False"                                # Stable age distribution? 1
InitPopStable={"100"}                             # Initial population size
InitPopFemale={"22": "12": "7": "4": "2": "1": "1": "1": "0": "0"} # Female ages
InitPopMale={"22": "12": "7": "4": "2": "2": "0": "1": "0": "0"} # Male ages

[2 Carrying Capacity]
CarryingCap1={"200": "50"}                        # Carrying Capacity (k) / SD in K Due to EV
CarryingCap2={"True": "100": "1"}                 # Trend in K? / Over how many years? / % annual increase decrease?

[2 Harvest]
Harvest={"False": Empty: Empty: Empty: Empty}     # Harvest Population? / First Year of Harvest / Last Year of Harvest / Interval Between Harvests
HarvestF={Empty: Empty}                           # Female harvest [Age 1-n harvested]
HarvestM={Empty: Empty: Empty}                    # Male harvest [Age 1-n harvested]

[2 Supplementation]
Suppl={"False": Empty: Empty: Empty: Empty}       # Supplement Population? / First Year of Supplement / Last Year of Supplement / Interval Between Supplements
SupplF={Empty: Empty}                             # Female Supplement [Age 1-n Supplemented]
SupplM={Empty: Empty: Empty}                      # Male Supplement [Age 1-n Supplemented]

[3 Scenario Notes]
ScenarioNotes={Empty;Empty;Empty;Empty;Empty;Empty;Empty;Empty: Empty;Empty;Empty;Empty;Empty;Empty;Empty;Empty: Empty;Empty;Empty;Empty;Empty;Empty;Empty;Empty: Empty;Empty;Empty;Empty;Empty;Empty;Empty;Empty: Empty;Empty;Empty;Empty;Empty;Empty;Empty;Empty: Empty;Empty;Empty;Empty;Empty;Empty;Empty;Empty: Empty;Empty;Empty;Empty;Empty;Empty;Empty;Empty: Empty;Empty;Empty;Empty;Empty;Empty;Empty;Empty: Empty;Empty;Empty;Empty;Empty;Empty;Empty;Empty: Empty;Empty;Empty;Empty;Empty;Empty;Empty;Empty: Empty;Empty;Empty;Empty;Empty;Empty;Empty;Empty: Empty;Empty;Empty;Empty;Empty;Empty;Empty;Empty: Empty;Empty;Empty;Empty;Empty;Empty;Empty;Empty} # Scenario Notes in RTF format

[3 Simulation Settings]
ScenarioName="Basel pop=100 hi mort"              # Scenario name
NumIter="100"                                     # Number of iterations/simulations
NumYears="100"                                    # Number of years
ExtinctDef0="True"                                # Extinction definition 0 (one of ExtinctDef0 and ExtinctDef1 *must* be FALSE and the other must be TRUE)
ExtinctDef1="False"                               # Extinction definition 1
CriticalSize="30000"                              # Critical size
NumPop="1"                                        # Number of populations

[3 Species Description]
InbreedDepress="1"                                # Inbreeding depression?
LethalEquiv="3.14"                                # Lethal equivalents
PercentLethal="50"                                # Percent due to recessive lethals
EVConcord="1"                                     # EV concordance?
NumCatast="2"                                     # Number of types of catastrophes
EV="0.5"                                          # EV Correlation
DispYoung="1"                                     # Lower age for dispersal
DispOld="5"                                       # Upper age for dispersal
DispFemales="1"                                   # Females disperse?
DispMales="1"                                     # Males disperse?
PercentDispSurvive="50"                           # % survival of dispersers
DensDispersal=Empty                               # Minimum density for dispersal

[3 Population Labels]
NumPopStateVars="0"                               # Num Population State Vars?
PopLabels={"Population 1"}                        # Population Labels
OutbreakModelLink="0"                             # Link to Outbreak?
OutbreakFileLink=Empty                            # Outbreak project file
SpatialModelLink="0"                              # Link to Spatial?
SpatialFileLink=Empty                             # Spatial project file
SpatialSteps="0"                                  # Num Spatial steps
NumIndivStateVars="0"                             # Num Individual State Vars?
IndivStateVars={Empty;Empty;Empty;Empty}          # Individual State Vars
NumMetaModelLinks="0"                             # Num Meta Model Links?
OtherMetaModels={Empty;Empty;Empty}               # Other Meta Models

[3 Dispersal Rates]
DispRates={"100";Empty: Empty;"100"}              # Dispersal rates

[3 Reproductive System]
Monogamous="False"                                # Monogamous?
Polygamous="True"                                 # Polygamous?
Hermaphroditic="False"                            # Hermaphroditic?
LTMonogamous="False"                              # Long Term Monogamous?
LTPolygamous="False"                              # Long Term Polygamous?
AgeReproF="2"                                     # Age of first reproduction for females
AgeReproM="3"                                     # Age of first reproduction for males
AgeRepro="10"                                     # Maximum age of reproduction
MaxProgeny="4"                                    # Maximum number progeny per year
SexRatio="50"                                     # Sex Ratio
ReproSys={"False": Empty: Empty: Empty: Empty}    # Density dependent reproduction

[3 Reproductive Rates]
RepRates1={"90": "10"}                            # % Adult Females Breeding / EV in % Breeding
UseMean0="True"                                   # Use mean and SD?
UseMean1="False"                                  # Use mean and SD?
RepRates2={"3": "1"}                              # Mean/Standard Deviation
RepRates3={Empty: Empty: Empty: Empty}            # Full specification [1-n Offspring]

[3 Mortality]
MortFemales={".04": ".2": ".75": ".2": ".75": ".2"} # Females
MortMales={".04": ".2": ".75": ".2": ".75": ".2": ".75": ".2"} # Males

[3 Catastrophes]
CatastropheLabels={"Logging";"Logging"}
Catastrophes1={"Global": "1": "Global": "1"}
Catastrophes2={".5": ".5": ".5": ".5"}

[3 Monopolization]
DegMonop={"100": "79.5": "2"}                     # % Males in Breeding Pool / % Males Successfully Siring Offspring / % Mean # Offspring/Successful Sire

[3 Initial Population Size]
StartWith0="True"                                 # Stable age distribution? 0
StartWith1="False"                                # Stable age distribution? 1
InitPopStable={"100"}                             # Initial population size
InitPopFemale={"22": "12": "7": "4": "2": "1": "1": "1": "0": "0"} # Female ages
InitPopMale={"22": "12": "7": "4": "2": "1": "1": "1": "0": "0"} # Male ages

[3 Carrying Capacity]
CarryingCap1={"200": "50"}                        # Carrying Capacity (k) / SD in K Due to EV
CarryingCap2={"True": "100": "1"}                 # Trend in K? / Over how many years? / % annual increase decrease?

[3 Harvest]
Harvest={"False": Empty: Empty: Empty: Empty}     # Harvest Population? / First Year of Harvest / Last Year of Harvest / Interval Between Harvests
HarvestF={Empty: Empty}                           # Female harvest [Age 1-n harvested]
HarvestM={Empty: Empty: Empty}                    # Male harvest [Age 1-n harvested]

[3 Supplementation]
Suppl={"False": Empty: Empty: Empty: Empty}       # Supplement Population? / First Year of Supplement / Last Year of Supplement / Interval Between Supplements
SupplF={Empty: Empty}                             # Female Supplement [Age 1-n Supplemented]
SupplM={Empty: Empty: Empty}                      # Male Supplement [Age 1-n Supplemented]

[4 Scenario Notes]
ScenarioNotes={Empty;Empty;Empty;Empty;Empty;Empty;Empty;Empty: Empty;Empty;Empty;Empty;Empty;Empty;Empty;Empty: Empty;Empty;Empty;Empty;Empty;Empty;Empty;Empty: Empty;Empty;Empty;Empty;Empty;Empty;Empty;Empty: Empty;Empty;Empty;Empty;Empty;Empty;Empty;Empty: Empty;Empty;Empty;Empty;Empty;Empty;Empty;Empty: Empty;Empty;Empty;Empty;Empty;Empty;Empty;Empty: Empty;Empty;Empty;Empty;Empty;Empty;Empty;Empty: Empty;Empty;Empty;Empty;Empty;Empty;Empty;Empty: Empty;Empty;Empty;Empty;Empty;Empty;Empty;Empty: Empty;Empty;Empty;Empty;Empty;Empty;Empty;Empty: Empty;Empty;Empty;Empty;Empty;Empty;Empty;Empty: Empty;Empty;Empty;Empty;Empty;Empty;Empty;Empty} # Scenario Notes in RTF format

[4 Simulation Settings]
ScenarioName="Basel pop=100 hi mor low repro"     # Scenario name
NumIter="100"                                     # Number of iterations/simulations
NumYears="100"                                    # Number of years
ExtinctDef0="True"                                # Extinction definition 0 (one of ExtinctDef0 and ExtinctDef1 *must* be FALSE and the other must be TRUE)
ExtinctDef1="False"                               # Extinction definition 1
CriticalSize="30000"                              # Critical size
NumPop="1"                                        # Number of populations

[4 Species Description]
InbreedDepress="1"                                # Inbreeding depression?
LethalEquiv="3.14"                                # Lethal equivalents
PercentLethal="50"                                # Percent due to recessive lethals
EVConcord="1"                                     # EV concordance?
NumCatast="2"                                     # Number of types of catastrophes
EV="0.5"                                          # EV Correlation
DispYoung="1"                                     # Lower age for dispersal
DispOld="5"                                       # Upper age for dispersal
DispFemales="1"                                   # Females disperse?
DispMales="1"                                     # Males disperse?
PercentDispSurvive="50"                           # % survival of dispersers
DensDispersal=Empty                               # Minimum density for dispersal

[4 Population Labels]
NumPopStateVars="0"                               # Num Population State Vars?
PopLabels={"Population 1"}                        # Population Labels
OutbreakModelLink="0"                             # Link to Outbreak?
OutbreakFileLink=Empty                            # Outbreak project file
SpatialModelLink="0"                              # Link to Spatial?
SpatialFileLink=Empty                             # Spatial project file
SpatialSteps="0"                                  # Num Spatial steps
NumIndivStateVars="0"                             # Num Individual State Vars?
IndivStateVars={Empty;Empty;Empty;Empty}          # Individual State Vars
NumMetaModelLinks="0"                             # Num Meta Model Links?
OtherMetaModels={Empty;Empty;Empty}               # Other Meta Models

[4 Dispersal Rates]
DispRates={"100";Empty: Empty;"100"}              # Dispersal rates

[4 Reproductive System]
Monogamous="False"                                # Monogamous?
Polygamous="True"                                 # Polygamous?
Hermaphroditic="False"                            # Hermaphroditic?
LTMonogamous="False"                              # Long Term Monogamous?
LTPolygamous="False"                              # Long Term Polygamous?
AgeReproF="2"                                     # Age of first reproduction for females
AgeReproM="3"                                     # Age of first reproduction for males
AgeRepro="10"                                     # Maximum age of reproduction
MaxProgeny="4"                                    # Maximum number progeny per year
SexRatio="50"                                     # Sex Ratio
ReproSys={"False": Empty: Empty: Empty: Empty}    # Density dependent reproduction

[4 Reproductive Rates]
RepRates1={"70": "10"}                            # % Adult Females Breeding / EV in % Breeding
UseMean0="True"                                   # Use mean and SD?
UseMean1="False"                                  # Use mean and SD?
RepRates2={"2.5": "1"}                            # Mean/Standard Deviation
RepRates3={Empty: Empty: Empty: Empty}            # Full specification [1-n Offspring]

[4 Mortality]
MortFemales={".04": ".2": ".75": ".2": ".75": ".2"} # Females
MortMales={".04": ".2": ".75": ".2": ".75": ".2": ".75": ".2"} # Males

[4 Catastrophes]
CatastropheLabels={"Logging";"Logging"}
Catastrophes1={"Global": "1": "Global": "1"}
Catastrophes2={".5": ".5": ".5": ".5"}

[4 Monopolization]
DegMonop={"100": "79.5": "2"}                     # % Males in Breeding Pool / % Males Successfully Siring Offspring / % Mean # Offspring/Successful Sire

[4 Initial Population Size]
StartWith0="True"                                 # Stable age distribution? 0
StartWith1="False"                                # Stable age distribution? 1
InitPopStable={"100"}                             # Initial population size
InitPopFemale={"22": "12": "7": "4": "2": "1": "1": "1": "0": "0"} # Female ages
InitPopMale={"22": "12": "7": "4": "2": "1": "1": "1": "0": "0"} # Male ages

[4 Carrying Capacity]
CarryingCap1={"200": "50"}                        # Carrying Capacity (k) / SD in K Due to EV
CarryingCap2={"True": "100": "1"}                 # Trend in K? / Over how many years? / % annual increase decrease?

[4 Harvest]
Harvest={"False": Empty: Empty: Empty: Empty}     # Harvest Population? / First Year of Harvest / Last Year of Harvest / Interval Between Harvests
HarvestF={Empty: Empty}                           # Female harvest [Age 1-n harvested]
HarvestM={Empty: Empty: Empty}                    # Male harvest [Age 1-n harvested]

[4 Supplementation]
Suppl={"False": Empty: Empty: Empty: Empty}       # Supplement Population? / First Year of Supplement / Last Year of Supplement / Interval Between Supplements
SupplF={Empty: Empty}                             # Female Supplement [Age 1-n Supplemented]
SupplM={Empty: Empty: Empty}                      # Male Supplement [Age 1-n Supplemented]

[5 Scenario Notes]
ScenarioNotes={Empty;Empty;Empty;Empty;Empty;Empty;Empty;Empty: Empty;Empty;Empty;Empty;Empty;Empty;Empty;Empty: Empty;Empty;Empty;Empty;Empty;Empty;Empty;Empty: Empty;Empty;Empty;Empty;Empty;Empty;Empty;Empty: Empty;Empty;Empty;Empty;Empty;Empty;Empty;Empty: Empty;Empty;Empty;Empty;Empty;Empty;Empty;Empty: Empty;Empty;Empty;Empty;Empty;Empty;Empty;Empty: Empty;Empty;Empty;Empty;Empty;Empty;Empty;Empty: Empty;Empty;Empty;Empty;Empty;Empty;Empty;Empty: Empty;Empty;Empty;Empty;Empty;Empty;Empty;Empty: Empty;Empty;Empty;Empty;Empty;Empty;Empty;Empty: Empty;Empty;Empty;Empty;Empty;Empty;Empty;Empty: Empty;Empty;Empty;Empty;Empty;Empty;Empty;Empty} # Scenario Notes in RTF format

[5 Simulation Settings]
ScenarioName="Removal 20/yr 1st shot"             # Scenario name
NumIter="100"                                     # Number of iterations/simulations
NumYears="100"                                    # Number of years
ExtinctDef0="True"                                # Extinction definition 0 (one of ExtinctDef0 and ExtinctDef1 *must* be FALSE and the other must be TRUE)
ExtinctDef1="False"                               # Extinction definition 1
CriticalSize="30000"                              # Critical size
NumPop="1"                                        # Number of populations

[5 Species Description]
InbreedDepress="1"                                # Inbreeding depression?
LethalEquiv="3.14"                                # Lethal equivalents
PercentLethal="50"                                # Percent due to recessive lethals
EVConcord="1"                                     # EV concordance?
NumCatast="2"                                     # Number of types of catastrophes
EV="0.5"                                          # EV Correlation
DispYoung="1"                                     # Lower age for dispersal
DispOld="5"                                       # Upper age for dispersal
DispFemales="1"                                   # Females disperse?
DispMales="1"                                     # Males disperse?
PercentDispSurvive="50"                           # % survival of dispersers
DensDispersal=Empty                               # Minimum density for dispersal

[5 Population Labels]
NumPopStateVars="0"                               # Num Population State Vars?
PopLabels={"Population 1"}                        # Population Labels
OutbreakModelLink="0"                             # Link to Outbreak?
OutbreakFileLink=Empty                            # Outbreak project file
SpatialModelLink="0"                              # Link to Spatial?
SpatialFileLink=Empty                             # Spatial project file
SpatialSteps="0"                                  # Num Spatial steps
NumIndivStateVars="0"                             # Num Individual State Vars?
IndivStateVars={Empty;Empty;Empty;Empty}          # Individual State Vars
NumMetaModelLinks="0"                             # Num Meta Model Links?
OtherMetaModels={Empty;Empty;Empty}               # Other Meta Models

[5 Dispersal Rates]
DispRates={"100";Empty: Empty;"100"}              # Dispersal rates

[5 Reproductive System]
Monogamous="False"                                # Monogamous?
Polygamous="True"                                 # Polygamous?
Hermaphroditic="False"                            # Hermaphroditic?
LTMonogamous="False"                              # Long Term Monogamous?
LTPolygamous="False"                              # Long Term Polygamous?
AgeReproF="2"                                     # Age of first reproduction for females
AgeReproM="3"                                     # Age of first reproduction for males
AgeRepro="10"                                     # Maximum age of reproduction
MaxProgeny="4"                                    # Maximum number progeny per year
SexRatio="50"                                     # Sex Ratio
ReproSys={"False": Empty: Empty: Empty: Empty}    # Density dependent reproduction

[5 Reproductive Rates]
RepRates1={"90": "10"}                            # % Adult Females Breeding / EV in % Breeding
UseMean0="True"                                   # Use mean and SD?
UseMean1="False"                                  # Use mean and SD?
RepRates2={"3": "1"}                              # Mean/Standard Deviation
RepRates3={Empty: Empty: Empty: Empty}            # Full specification [1-n Offspring]

[5 Mortality]
MortFemales={".67": ".2": ".4": ".2": ".5": ".2"} # Females
MortMales={".67": ".2": ".4": ".2": ".5": ".2": "0": "0"} # Males

[5 Catastrophes]
CatastropheLabels={"Logging";"Logging"}
Catastrophes1={"Global": "1": "Global": "1"}
Catastrophes2={".5": ".5": ".5": ".5"}

[5 Monopolization]
DegMonop={"100": "79.5": "2"}                     # % Males in Breeding Pool / % Males Successfully Siring Offspring / % Mean # Offspring/Successful Sire

[5 Initial Population Size]
StartWith0="True"                                 # Stable age distribution? 0
StartWith1="False"                                # Stable age distribution? 1
InitPopStable={"100"}                             # Initial population size
InitPopFemale={"22": "12": "7": "4": "2": "1": "1": "1": "0": "0"} # Female ages
InitPopMale={"22": "12": "7": "4": "2": "1": "1": "1": "0": "0"} # Male ages

[5 Carrying Capacity]
CarryingCap1={"200": "50"}                        # Carrying Capacity (k) / SD in K Due to EV
CarryingCap2={"True": "100": "1"}                 # Trend in K? / Over how many years? / % annual increase decrease?

[5 Harvest]
Harvest={"True": "5": "7": "1": Empty}            # Harvest Population? / First Year of Harvest / Last Year of Harvest / Interval Between Harvests
HarvestF={"5": "5"}                               # Female harvest [Age 1-n harvested]
HarvestM={"5": "3": "2"}                          # Male harvest [Age 1-n harvested]

[5 Supplementation]
Suppl={"False": Empty: Empty: Empty: Empty}       # Supplement Population? / First Year of Supplement / Last Year of Supplement / Interval Between Supplements
SupplF={Empty: Empty}                             # Female Supplement [Age 1-n Supplemented]
SupplM={Empty: Empty: Empty}                      # Male Supplement [Age 1-n Supplemented]

[6 Scenario Notes]
ScenarioNotes={Empty;Empty;Empty;Empty;Empty;Empty;Empty;Empty: Empty;Empty;Empty;Empty;Empty;Empty;Empty;Empty: Empty;Empty;Empty;Empty;Empty;Empty;Empty;Empty: Empty;Empty;Empty;Empty;Empty;Empty;Empty;Empty: Empty;Empty;Empty;Empty;Empty;Empty;Empty;Empty: Empty;Empty;Empty;Empty;Empty;Empty;Empty;Empty: Empty;Empty;Empty;Empty;Empty;Empty;Empty;Empty: Empty;Empty;Empty;Empty;Empty;Empty;Empty;Empty: Empty;Empty;Empty;Empty;Empty;Empty;Empty;Empty: Empty;Empty;Empty;Empty;Empty;Empty;Empty;Empty: Empty;Empty;Empty;Empty;Empty;Empty;Empty;Empty: Empty;Empty;Empty;Empty;Empty;Empty;Empty;Empty: Empty;Empty;Empty;Empty;Empty;Empty;Empty;Empty} # Scenario Notes in RTF format

[6 Simulation Settings]
ScenarioName="Removal 20/hr 2nd shot"             # Scenario name
NumIter="100"                                     # Number of iterations/simulations
NumYears="100"                                    # Number of years
ExtinctDef0="True"                                # Extinction definition 0 (one of ExtinctDef0 and ExtinctDef1 *must* be FALSE and the other must be TRUE)
ExtinctDef1="False"                               # Extinction definition 1
CriticalSize="30000"                              # Critical size
NumPop="1"                                        # Number of populations

[6 Species Description]
InbreedDepress="1"                                # Inbreeding depression?
LethalEquiv="3.14"                                # Lethal equivalents
PercentLethal="50"                                # Percent due to recessive lethals
EVConcord="1"                                     # EV concordance?
NumCatast="2"                                     # Number of types of catastrophes
EV="0.5"                                          # EV Correlation
DispYoung="1"                                     # Lower age for dispersal
DispOld="5"                                       # Upper age for dispersal
DispFemales="1"                                   # Females disperse?
DispMales="1"                                     # Males disperse?
PercentDispSurvive="50"                           # % survival of dispersers
DensDispersal=Empty                               # Minimum density for dispersal

[6 Population Labels]
NumPopStateVars="0"                               # Num Population State Vars?
PopLabels={"Population 1"}                        # Population Labels
OutbreakModelLink="0"                             # Link to Outbreak?
OutbreakFileLink=Empty                            # Outbreak project file
SpatialModelLink="0"                              # Link to Spatial?
SpatialFileLink=Empty                             # Spatial project file
SpatialSteps="0"                                  # Num Spatial steps
NumIndivStateVars="0"                             # Num Individual State Vars?
IndivStateVars={Empty;Empty;Empty;Empty}          # Individual State Vars
NumMetaModelLinks="0"                             # Num Meta Model Links?
OtherMetaModels={Empty;Empty;Empty}               # Other Meta Models

[6 Dispersal Rates]
DispRates={"100";Empty: Empty;"100"}              # Dispersal rates

[6 Reproductive System]
Monogamous="False"                                # Monogamous?
Polygamous="True"                                 # Polygamous?
Hermaphroditic="False"                            # Hermaphroditic?
LTMonogamous="False"                              # Long Term Monogamous?
LTPolygamous="False"                              # Long Term Polygamous?
AgeReproF="2"                                     # Age of first reproduction for females
AgeReproM="3"                                     # Age of first reproduction for males
AgeRepro="10"                                     # Maximum age of reproduction
MaxProgeny="4"                                    # Maximum number progeny per year
SexRatio="50"                                     # Sex Ratio
ReproSys={"False": Empty: Empty: Empty: Empty}    # Density dependent reproduction

[6 Reproductive Rates]
RepRates1={"90": "10"}                            # % Adult Females Breeding / EV in % Breeding
UseMean0="True"                                   # Use mean and SD?
UseMean1="False"                                  # Use mean and SD?
RepRates2={"3": "1"}                              # Mean/Standard Deviation
RepRates3={Empty: Empty: Empty: Empty}            # Full specification [1-n Offspring]

[6 Mortality]
MortFemales={".67": ".2": ".4": ".2": ".5": ".2"} # Females
MortMales={".67": ".2": ".4": ".2": ".5": ".2": "0": "0"} # Males

[6 Catastrophes]
CatastropheLabels={"Logging";"Logging"}
Catastrophes1={"Global": "1": "Global": "1"}
Catastrophes2={".5": ".5": ".5": ".5"}

[6 Monopolization]
DegMonop={"100": "79.5": "2"}                     # % Males in Breeding Pool / % Males Successfully Siring Offspring / % Mean # Offspring/Successful Sire

[6 Initial Population Size]
StartWith0="True"                                 # Stable age distribution? 0
StartWith1="False"                                # Stable age distribution? 1
InitPopStable={"30"}                              # Initial population size
InitPopFemale={"6": "4": "2": "1": "1": "1": "0": "0": "0": "0"} # Female ages
InitPopMale={"6": "4": "2": "1": "1": "1": "0": "0": "0": "0"} # Male ages

[6 Carrying Capacity]
CarryingCap1={"200": "50"}                        # Carrying Capacity (k) / SD in K Due to EV
CarryingCap2={"True": "100": "1"}                 # Trend in K? / Over how many years? / % annual increase decrease?

[6 Harvest]
Harvest={"True": "5": "7": "1": Empty}            # Harvest Population? / First Year of Harvest / Last Year of Harvest / Interval Between Harvests
HarvestF={"5": "5"}                               # Female harvest [Age 1-n harvested]
HarvestM={"3": "5": "2"}                          # Male harvest [Age 1-n harvested]

[6 Supplementation]
Suppl={"False": Empty: Empty: Empty: Empty}       # Supplement Population? / First Year of Supplement / Last Year of Supplement / Interval Between Supplements
SupplF={Empty: Empty}                             # Female Supplement [Age 1-n Supplemented]
SupplM={Empty: Empty: Empty}                      # Male Supplement [Age 1-n Supplemented]

[7 Scenario Notes]
ScenarioNotes={Empty;Empty;Empty;Empty;Empty;Empty;Empty;Empty: Empty;Empty;Empty;Empty;Empty;Empty;Empty;Empty: Empty;Empty;Empty;Empty;Empty;Empty;Empty;Empty: Empty;Empty;Empty;Empty;Empty;Empty;Empty;Empty: Empty;Empty;Empty;Empty;Empty;Empty;Empty;Empty: Empty;Empty;Empty;Empty;Empty;Empty;Empty;Empty: Empty;Empty;Empty;Empty;Empty;Empty;Empty;Empty: Empty;Empty;Empty;Empty;Empty;Empty;Empty;Empty: Empty;Empty;Empty;Empty;Empty;Empty;Empty;Empty: Empty;Empty;Empty;Empty;Empty;Empty;Empty;Empty: Empty;Empty;Empty;Empty;Empty;Empty;Empty;Empty: Empty;Empty;Empty;Empty;Empty;Empty;Empty;Empty: Empty;Empty;Empty;Empty;Empty;Empty;Empty;Empty} # Scenario Notes in RTF format

[7 Simulation Settings]
ScenarioName="Baseline pop=30"                    # Scenario name
NumIter="100"                                     # Number of iterations/simulations
NumYears="100"                                    # Number of years
ExtinctDef0="True"                                # Extinction definition 0 (one of ExtinctDef0 and ExtinctDef1 *must* be FALSE and the other must be TRUE)
ExtinctDef1="False"                               # Extinction definition 1
CriticalSize="30000"                              # Critical size
NumPop="1"                                        # Number of populations

[7 Species Description]
InbreedDepress="1"                                # Inbreeding depression?
LethalEquiv="3.14"                                # Lethal equivalents
PercentLethal="50"                                # Percent due to recessive lethals
EVConcord="1"                                     # EV concordance?
NumCatast="2"                                     # Number of types of catastrophes
EV="0.5"                                          # EV Correlation
DispYoung="1"                                     # Lower age for dispersal
DispOld="5"                                       # Upper age for dispersal
DispFemales="1"                                   # Females disperse?
DispMales="1"                                     # Males disperse?
PercentDispSurvive="50"                           # % survival of dispersers
DensDispersal=Empty                               # Minimum density for dispersal

[7 Population Labels]
NumPopStateVars="0"                               # Num Population State Vars?
PopLabels={"Population 1"}                        # Population Labels
OutbreakModelLink="0"                             # Link to Outbreak?
OutbreakFileLink=Empty                            # Outbreak project file
SpatialModelLink="0"                              # Link to Spatial?
SpatialFileLink=Empty                             # Spatial project file
SpatialSteps="0"                                  # Num Spatial steps
NumIndivStateVars="0"                             # Num Individual State Vars?
IndivStateVars={Empty;Empty;Empty;Empty}          # Individual State Vars
NumMetaModelLinks="0"                             # Num Meta Model Links?
OtherMetaModels={Empty;Empty;Empty}               # Other Meta Models

[7 Dispersal Rates]
DispRates={"100";Empty: Empty;"100"}              # Dispersal rates

[7 Reproductive System]
Monogamous="False"                                # Monogamous?
Polygamous="True"                                 # Polygamous?
Hermaphroditic="False"                            # Hermaphroditic?
LTMonogamous="False"                              # Long Term Monogamous?
LTPolygamous="False"                              # Long Term Polygamous?
AgeReproF="2"                                     # Age of first reproduction for females
AgeReproM="3"                                     # Age of first reproduction for males
AgeRepro="10"                                     # Maximum age of reproduction
MaxProgeny="4"                                    # Maximum number progeny per year
SexRatio="50"                                     # Sex Ratio
ReproSys={"False": Empty: Empty: Empty: Empty}    # Density dependent reproduction

[7 Reproductive Rates]
RepRates1={"90": "10"}                            # % Adult Females Breeding / EV in % Breeding
UseMean0="True"                                   # Use mean and SD?
UseMean1="False"                                  # Use mean and SD?
RepRates2={"3": "1"}                              # Mean/Standard Deviation
RepRates3={Empty: Empty: Empty: Empty}            # Full specification [1-n Offspring]

[7 Mortality]
MortFemales={".67": ".2": ".4": ".2": ".5": ".2"} # Females
MortMales={".67": ".2": ".4": ".2": ".5": ".2": "0": "0"} # Males

[7 Catastrophes]
CatastropheLabels={"Logging";"Logging"}
Catastrophes1={"Global": "1.5": "Global": "1.5"}
Catastrophes2={".5": ".5": ".5": ".5"}

[7 Monopolization]
DegMonop={"100": "79.5": "2"}                     # % Males in Breeding Pool / % Males Successfully Siring Offspring / % Mean # Offspring/Successful Sire

[7 Initial Population Size]
StartWith0="True"                                 # Stable age distribution? 0
StartWith1="False"                                # Stable age distribution? 1
InitPopStable={"30"}                              # Initial population size
InitPopFemale={"6": "4": "2": "1": "1": "1": "0": "0": "0": "0"} # Female ages
InitPopMale={"6": "4": "2": "1": "1": "1": "0": "0": "0": "0"} # Male ages

[7 Carrying Capacity]
CarryingCap1={"100": "50"}                        # Carrying Capacity (k) / SD in K Due to EV
CarryingCap2={"False": "100": "1"}                # Trend in K? / Over how many years? / % annual increase decrease?

[7 Harvest]
Harvest={"False": Empty: Empty: Empty: Empty}     # Harvest Population? / First Year of Harvest / Last Year of Harvest / Interval Between Harvests
HarvestF={Empty: Empty}                           # Female harvest [Age 1-n harvested]
HarvestM={Empty: Empty: Empty}                    # Male harvest [Age 1-n harvested]

[7 Supplementation]
Suppl={"False": Empty: Empty: Empty: Empty}       # Supplement Population? / First Year of Supplement / Last Year of Supplement / Interval Between Supplements
SupplF={Empty: Empty}                             # Female Supplement [Age 1-n Supplemented]
SupplM={Empty: Empty: Empty}                      # Male Supplement [Age 1-n Supplemented]

[8 Scenario Notes]
ScenarioNotes={Empty;Empty;Empty;Empty;Empty;Empty;Empty;Empty: Empty;Empty;Empty;Empty;Empty;Empty;Empty;Empty: Empty;Empty;Empty;Empty;Empty;Empty;Empty;Empty: Empty;Empty;Empty;Empty;Empty;Empty;Empty;Empty: Empty;Empty;Empty;Empty;Empty;Empty;Empty;Empty: Empty;Empty;Empty;Empty;Empty;Empty;Empty;Empty: Empty;Empty;Empty;Empty;Empty;Empty;Empty;Empty: Empty;Empty;Empty;Empty;Empty;Empty;Empty;Empty: Empty;Empty;Empty;Empty;Empty;Empty;Empty;Empty: Empty;Empty;Empty;Empty;Empty;Empty;Empty;Empty: Empty;Empty;Empty;Empty;Empty;Empty;Empty;Empty: Empty;Empty;Empty;Empty;Empty;Empty;Empty;Empty: Empty;Empty;Empty;Empty;Empty;Empty;Empty;Empty} # Scenario Notes in RTF format

[8 Simulation Settings]
ScenarioName="Baseline pop=30 - 10"               # Scenario name
NumIter="100"                                     # Number of iterations/simulations
NumYears="100"                                    # Number of years
ExtinctDef0="True"                                # Extinction definition 0 (one of ExtinctDef0 and ExtinctDef1 *must* be FALSE and the other must be TRUE)
ExtinctDef1="False"                               # Extinction definition 1
CriticalSize="30000"                              # Critical size
NumPop="1"                                        # Number of populations

[8 Species Description]
InbreedDepress="1"                                # Inbreeding depression?
LethalEquiv="3.14"                                # Lethal equivalents
PercentLethal="50"                                # Percent due to recessive lethals
EVConcord="1"                                     # EV concordance?
NumCatast="2"                                     # Number of types of catastrophes
EV="0.5"                                          # EV Correlation
DispYoung="1"                                     # Lower age for dispersal
DispOld="5"                                       # Upper age for dispersal
DispFemales="1"                                   # Females disperse?
DispMales="1"                                     # Males disperse?
PercentDispSurvive="50"                           # % survival of dispersers
DensDispersal=Empty                               # Minimum density for dispersal

[8 Population Labels]
NumPopStateVars="0"                               # Num Population State Vars?
PopLabels={"Population 1"}                        # Population Labels
OutbreakModelLink="0"                             # Link to Outbreak?
OutbreakFileLink=Empty                            # Outbreak project file
SpatialModelLink="0"                              # Link to Spatial?
SpatialFileLink=Empty                             # Spatial project file
SpatialSteps="0"                                  # Num Spatial steps
NumIndivStateVars="0"                             # Num Individual State Vars?
IndivStateVars={Empty;Empty;Empty;Empty}          # Individual State Vars
NumMetaModelLinks="0"                             # Num Meta Model Links?
OtherMetaModels={Empty;Empty;Empty}               # Other Meta Models

[8 Dispersal Rates]
DispRates={"100";Empty: Empty;"100"}              # Dispersal rates

[8 Reproductive System]
Monogamous="False"                                # Monogamous?
Polygamous="True"                                 # Polygamous?
Hermaphroditic="False"                            # Hermaphroditic?
LTMonogamous="False"                              # Long Term Monogamous?
LTPolygamous="False"                              # Long Term Polygamous?
AgeReproF="2"                                     # Age of first reproduction for females
AgeReproM="3"                                     # Age of first reproduction for males
AgeRepro="10"                                     # Maximum age of reproduction
MaxProgeny="4"                                    # Maximum number progeny per year
SexRatio="50"                                     # Sex Ratio
ReproSys={"False": Empty: Empty: Empty: Empty}    # Density dependent reproduction

[8 Reproductive Rates]
RepRates1={"90": "10"}                            # % Adult Females Breeding / EV in % Breeding
UseMean0="True"                                   # Use mean and SD?
UseMean1="False"                                  # Use mean and SD?
RepRates2={"3": "1"}                              # Mean/Standard Deviation
RepRates3={Empty: Empty: Empty: Empty}            # Full specification [1-n Offspring]

[8 Mortality]
MortFemales={".67": ".2": ".4": ".2": ".5": ".2"} # Females
MortMales={".67": ".2": ".4": ".2": ".5": ".2": "0": "0"} # Males

[8 Catastrophes]
CatastropheLabels={"Logging";"Logging"}
Catastrophes1={"Global": "1": "Global": "1"}
Catastrophes2={".5": ".5": ".5": ".5"}

[8 Monopolization]
DegMonop={"100": "79.5": "2"}                     # % Males in Breeding Pool / % Males Successfully Siring Offspring / % Mean # Offspring/Successful Sire

[8 Initial Population Size]
StartWith0="True"                                 # Stable age distribution? 0
StartWith1="False"                                # Stable age distribution? 1
InitPopStable={"30"}                              # Initial population size
InitPopFemale={"6": "4": "2": "1": "1": "1": "0": "0": "0": "0"} # Female ages
InitPopMale={"6": "4": "2": "1": "1": "1": "0": "0": "0": "0"} # Male ages

[8 Carrying Capacity]
CarryingCap1={"200": "50"}                        # Carrying Capacity (k) / SD in K Due to EV
CarryingCap2={"True": "100": "1"}                 # Trend in K? / Over how many years? / % annual increase decrease?

[8 Harvest]
Harvest={"True": "5": "7": "1": Empty}            # Harvest Population? / First Year of Harvest / Last Year of Harvest / Interval Between Harvests
HarvestF={"3": "2"}                               # Female harvest [Age 1-n harvested]
HarvestM={"2": "1": "2"}                          # Male harvest [Age 1-n harvested]

[8 Supplementation]
Suppl={"False": Empty: Empty: Empty: Empty}       # Supplement Population? / First Year of Supplement / Last Year of Supplement / Interval Between Supplements
SupplF={Empty: Empty}                             # Female Supplement [Age 1-n Supplemented]
SupplM={Empty: Empty: Empty}                      # Male Supplement [Age 1-n Supplemented]

[9 Scenario Notes]
ScenarioNotes={Empty;Empty;Empty;Empty;Empty;Empty;Empty;Empty: Empty;Empty;Empty;Empty;Empty;Empty;Empty;Empty: Empty;Empty;Empty;Empty;Empty;Empty;Empty;Empty: Empty;Empty;Empty;Empty;Empty;Empty;Empty;Empty: Empty;Empty;Empty;Empty;Empty;Empty;Empty;Empty: Empty;Empty;Empty;Empty;Empty;Empty;Empty;Empty: Empty;Empty;Empty;Empty;Empty;Empty;Empty;Empty: Empty;Empty;Empty;Empty;Empty;Empty;Empty;Empty: Empty;Empty;Empty;Empty;Empty;Empty;Empty;Empty: Empty;Empty;Empty;Empty;Empty;Empty;Empty;Empty: Empty;Empty;Empty;Empty;Empty;Empty;Empty;Empty: Empty;Empty;Empty;Empty;Empty;Empty;Empty;Empty: Empty;Empty;Empty;Empty;Empty;Empty;Empty;Empty} # Scenario Notes in RTF format

[9 Simulation Settings]
ScenarioName="Baseline pop=30 - 15"               # Scenario name
NumIter="100"                                     # Number of iterations/simulations
NumYears="100"                                    # Number of years
ExtinctDef0="True"                                # Extinction definition 0 (one of ExtinctDef0 and ExtinctDef1 *must* be FALSE and the other must be TRUE)
ExtinctDef1="False"                               # Extinction definition 1
CriticalSize="30000"                              # Critical size
NumPop="1"                                        # Number of populations

[9 Species Description]
InbreedDepress="1"                                # Inbreeding depression?
LethalEquiv="3.14"                                # Lethal equivalents
PercentLethal="50"                                # Percent due to recessive lethals
EVConcord="1"                                     # EV concordance?
NumCatast="2"                                     # Number of types of catastrophes
EV="0.5"                                          # EV Correlation
DispYoung="1"                                     # Lower age for dispersal
DispOld="5"                                       # Upper age for dispersal
DispFemales="1"                                   # Females disperse?
DispMales="1"                                     # Males disperse?
PercentDispSurvive="50"                           # % survival of dispersers
DensDispersal=Empty                               # Minimum density for dispersal

[9 Population Labels]
NumPopStateVars="0"                               # Num Population State Vars?
PopLabels={"Population 1"}                        # Population Labels
OutbreakModelLink="0"                             # Link to Outbreak?
OutbreakFileLink=Empty                            # Outbreak project file
SpatialModelLink="0"                              # Link to Spatial?
SpatialFileLink=Empty                             # Spatial project file
SpatialSteps="0"                                  # Num Spatial steps
NumIndivStateVars="0"                             # Num Individual State Vars?
IndivStateVars={Empty;Empty;Empty;Empty}          # Individual State Vars
NumMetaModelLinks="0"                             # Num Meta Model Links?
OtherMetaModels={Empty;Empty;Empty}               # Other Meta Models

[9 Dispersal Rates]
DispRates={"100";Empty: Empty;"100"}              # Dispersal rates

[9 Reproductive System]
Monogamous="False"                                # Monogamous?
Polygamous="True"                                 # Polygamous?
Hermaphroditic="False"                            # Hermaphroditic?
LTMonogamous="False"                              # Long Term Monogamous?
LTPolygamous="False"                              # Long Term Polygamous?
AgeReproF="2"                                     # Age of first reproduction for females
AgeReproM="3"                                     # Age of first reproduction for males
AgeRepro="10"                                     # Maximum age of reproduction
MaxProgeny="4"                                    # Maximum number progeny per year
SexRatio="50"                                     # Sex Ratio
ReproSys={"False": Empty: Empty: Empty: Empty}    # Density dependent reproduction

[9 Reproductive Rates]
RepRates1={"90": "10"}                            # % Adult Females Breeding / EV in % Breeding
UseMean0="True"                                   # Use mean and SD?
UseMean1="False"                                  # Use mean and SD?
RepRates2={"3": "1"}                              # Mean/Standard Deviation
RepRates3={Empty: Empty: Empty: Empty}            # Full specification [1-n Offspring]

[9 Mortality]
MortFemales={".67": ".2": ".4": ".2": ".5": ".2"} # Females
MortMales={".67": ".2": ".4": ".2": ".5": ".2": "0": "0"} # Males

[9 Catastrophes]
CatastropheLabels={"Logging";"Logging"}
Catastrophes1={"Global": "1": "Global": "1"}
Catastrophes2={".5": ".5": ".5": ".5"}

[9 Monopolization]
DegMonop={"100": "79.5": "2"}                     # % Males in Breeding Pool / % Males Successfully Siring Offspring / % Mean # Offspring/Successful Sire

[9 Initial Population Size]
StartWith0="True"                                 # Stable age distribution? 0
StartWith1="False"                                # Stable age distribution? 1
InitPopStable={"30"}                              # Initial population size
InitPopFemale={"6": "4": "2": "1": "1": "1": "0": "0": "0": "0"} # Female ages
InitPopMale={"6": "4": "2": "1": "1": "1": "0": "0": "0": "0"} # Male ages

[9 Carrying Capacity]
CarryingCap1={"200": "50"}                        # Carrying Capacity (k) / SD in K Due to EV
CarryingCap2={"True": "100": "1"}                 # Trend in K? / Over how many years? / % annual increase decrease?

[9 Harvest]
Harvest={"True": "5": "7": "1": Empty}            # Harvest Population? / First Year of Harvest / Last Year of Harvest / Interval Between Harvests
HarvestF={"4": "3"}                               # Female harvest [Age 1-n harvested]
HarvestM={"3": "2": "3"}                          # Male harvest [Age 1-n harvested]

[9 Supplementation]
Suppl={"False": Empty: Empty: Empty: Empty}       # Supplement Population? / First Year of Supplement / Last Year of Supplement / Interval Between Supplements
SupplF={Empty: Empty}                             # Female Supplement [Age 1-n Supplemented]
SupplM={Empty: Empty: Empty}                      # Male Supplement [Age 1-n Supplemented]

[10 Scenario Notes]
ScenarioNotes={Empty;Empty;Empty;Empty;Empty;Empty;Empty;Empty: Empty;Empty;Empty;Empty;Empty;Empty;Empty;Empty: Empty;Empty;Empty;Empty;Empty;Empty;Empty;Empty: Empty;Empty;Empty;Empty;Empty;Empty;Empty;Empty: Empty;Empty;Empty;Empty;Empty;Empty;Empty;Empty: Empty;Empty;Empty;Empty;Empty;Empty;Empty;Empty: Empty;Empty;Empty;Empty;Empty;Empty;Empty;Empty: Empty;Empty;Empty;Empty;Empty;Empty;Empty;Empty: Empty;Empty;Empty;Empty;Empty;Empty;Empty;Empty: Empty;Empty;Empty;Empty;Empty;Empty;Empty;Empty: Empty;Empty;Empty;Empty;Empty;Empty;Empty;Empty: Empty;Empty;Empty;Empty;Empty;Empty;Empty;Empty: Empty;Empty;Empty;Empty;Empty;Empty;Empty;Empty} # Scenario Notes in RTF format

[10 Simulation Settings]
ScenarioName="Bill's all high"                    # Scenario name
NumIter="100"                                     # Number of iterations/simulations
NumYears="100"                                    # Number of years
ExtinctDef0="True"                                # Extinction definition 0 (one of ExtinctDef0 and ExtinctDef1 *must* be FALSE and the other must be TRUE)
ExtinctDef1="False"                               # Extinction definition 1
CriticalSize="30000"                              # Critical size
NumPop="2"                                        # Number of populations

[10 Species Description]
InbreedDepress="1"                                # Inbreeding depression?
LethalEquiv="3.14"                                # Lethal equivalents
PercentLethal="50"                                # Percent due to recessive lethals
EVConcord="1"                                     # EV concordance?
NumCatast="2"                                     # Number of types of catastrophes
EV="0.5"                                          # EV Correlation
DispYoung="1"                                     # Lower age for dispersal
DispOld="5"                                       # Upper age for dispersal
DispFemales="1"                                   # Females disperse?
DispMales="1"                                     # Males disperse?
PercentDispSurvive="50"                           # % survival of dispersers
DensDispersal=Empty                               # Minimum density for dispersal

[10 Population Labels]
NumPopStateVars="0"                               # Num Population State Vars?
PopLabels={"Population 1";"Population 2"}         # Population Labels
OutbreakModelLink="0"                             # Link to Outbreak?
OutbreakFileLink=Empty                            # Outbreak project file
SpatialModelLink="0"                              # Link to Spatial?
SpatialFileLink=Empty                             # Spatial project file
SpatialSteps="0"                                  # Num Spatial steps
NumIndivStateVars="0"                             # Num Individual State Vars?
IndivStateVars={Empty;Empty;Empty;Empty}          # Individual State Vars
NumMetaModelLinks="0"                             # Num Meta Model Links?
OtherMetaModels={Empty;Empty;Empty}               # Other Meta Models

[10 Dispersal Rates]
DispRates={"75";"25": "25";"75"}                  # Dispersal rates

[10 Reproductive System]
Monogamous="False"                                # Monogamous?
Polygamous="True"                                 # Polygamous?
Hermaphroditic="False"                            # Hermaphroditic?
LTMonogamous="False"                              # Long Term Monogamous?
LTPolygamous="False"                              # Long Term Polygamous?
AgeReproF="2"                                     # Age of first reproduction for females
AgeReproM="2"                                     # Age of first reproduction for males
AgeRepro="10"                                     # Maximum age of reproduction
MaxProgeny="5"                                    # Maximum number progeny per year
SexRatio="50"                                     # Sex Ratio
ReproSys={"False";"False": Empty;Empty: Empty;Empty: Empty;Empty: Empty;Empty} # Density dependent reproduction

[10 Reproductive Rates]
RepRates1={"80";"80": "20";"20"}                  # % Adult Females Breeding / EV in % Breeding
UseMean0="True"                                   # Use mean and SD?
UseMean1="False"                                  # Use mean and SD?
RepRates2={"3";"3": "1";"1"}                      # Mean/Standard Deviation
RepRates3={"23";Empty: "31";Empty: "23";Empty: "15";Empty: "8";Empty} # Full specification [1-n Offspring]

[10 Mortality]
MortFemales={".6";".6": ".2";".2": ".5";".5": ".2";".2": ".4";".4": ".2";".2"} # Females
MortMales={".6";".6": ".2";".2": ".5";".5": ".2";".2": ".4";".4": ".2";".2"} # Males

[10 Catastrophes]
CatastropheLabels={"Logging";"Logging"}
Catastrophes1={"Local";"Local": "1.2";"1.2": "Local";"Local": "1.2";".5"}
Catastrophes2={".5";".5": ".5";".5": ".5";".5": ".5";".5"}

[10 Monopolization]
DegMonop={"100";"100": "79.5";"55.1": "2";"1.5"}  # % Males in Breeding Pool / % Males Successfully Siring Offspring / % Mean # Offspring/Successful Sire

[10 Initial Population Size]
StartWith0="True"                                 # Stable age distribution? 0
StartWith1="False"                                # Stable age distribution? 1
InitPopStable={"50";"50"}                         # Initial population size
InitPopFemale={"10";"10": "6";"6": "4";"4": "2";"2": "1";"1": "1";"1": "1";"1": "0";"0": "0";"0": "0";"0"} # Female ages
InitPopMale={"10";"10": "6";"6": "4";"4": "2";"2": "1";"1": "1";"1": "1";"1": "0";"0": "0";"0": "0";"0"} # Male ages

[10 Carrying Capacity]
CarryingCap1={"50";"50": "25";"25"}               # Carrying Capacity (k) / SD in K Due to EV
CarryingCap2={"False";"False": "100";Empty: "-1";Empty} # Trend in K? / Over how many years? / % annual increase decrease?

[10 Harvest]
Harvest={"False";"False": Empty;Empty: Empty;Empty: Empty;Empty: Empty;Empty} # Harvest Population? / First Year of Harvest / Last Year of Harvest / Interval Between Harvests
HarvestF={Empty;Empty: Empty;Empty}               # Female harvest [Age 1-n harvested]
HarvestM={Empty;Empty: Empty;Empty}               # Male harvest [Age 1-n harvested]

[10 Supplementation]
Suppl={"False";"False": Empty;Empty: Empty;Empty: Empty;Empty: Empty;Empty} # Supplement Population? / First Year of Supplement / Last Year of Supplement / Interval Between Supplements
SupplF={Empty;Empty: Empty;Empty}                 # Female Supplement [Age 1-n Supplemented]
SupplM={Empty;Empty: Empty;Empty}                 # Male Supplement [Age 1-n Supplemented]
